# Supplementary material for: Systematic Review with Meta-Analysis: Comparison of the Risk of Hepatocellular Carcinoma in Antiviral-Naive Chronic Hepatitis B Patients Treated with Entecavir versus Tenofovir: The Devil in the Detail
Source: Cancers (Basel). 2022 May 25;14(11):2617. doi: 10.3390/cancers14112617 (PMC9179302; doi:10.3390/cancers14112617)
Supplement: Supplementary file 1 [file cancers-14-02617-s001.zip]

Archive with 1 entries (1 files):
- cancers-1657632-supplementary.pdf
